# Supplementary material for: A Rice R2R3-Type MYB Transcription Factor OsFLP Positively Regulates Drought Stress Response via OsNAC
Source: Int J Mol Sci. 2022 May 24;23(11):5873. doi: 10.3390/ijms23115873 (PMC9180394; doi:10.3390/ijms23115873)
Supplement: Supplementary file 1 [file ijms-23-05873-s001.zip]

Archive with 1 entries (1 files):
- ijms-1711841-supplementary.pdf
